# Supplementary material for: Age as a primary driver of the gut microbial composition and function in wild harbor seals
Source: Sci Rep. 2022 Aug 27;12:14641. doi: 10.1038/s41598-022-18565-2 (PMC9420123; doi:10.1038/s41598-022-18565-2)
Supplement: Supplementary file 4 — Supplementary Table S4. [file 41598_2022_18565_MOESM4_ESM.xlsx]

## Sheet: Hoja2
S4 Table. ASVs shared between female adults and pups and between male adults and pups.
Shared	ASV	Pup_reads	Female adult_reads	Male adult_reads	Kingdom	Phylum	Class	Order	Family	Genus	Species	Mean relative abundance (%)*
Female adult and pup	AACGTAGGTCACAAGCGTTGTCCGGAATTACTGGGTGTAAAGGGAGCGCAGGCGGGAAGGTAAGTTGGAAGTGAAATCTACGGGCTCAACCCGTAAATTGCTTTCAAAACTACTTTTCTTGAGTGGTGCAGAGGTAGGCGGAATTCCCGGTGTAGCGGTGGAATGCGTAGATATCGGGAGGAACACCAGTGGCGAAGGCGGCCTACTGGGCACTAACTGACGCTGAGGCTCGAAAGTGTGGGTAGCAAACAGG	110	7029	0	Bacteria	Firmicutes	Clostridia	Oscillospirales	Ruminococcaceae			0.00453794
	TACAGAGGGTGCAAGCGTTAATCGGAATTACTGGGCGTAAAGCGAGCGTAGGTGGCTTAATAAGTTAGATGTGAAATCCCCGGGCTTAACCTGGGAACTGCATCTAAAACTGTTTCGCTAGAGTAGGTGAGAGGGAGGTAGAATTTCAGGTGTAGCGGTGAAATGCGTAGAGATCTGAAGGAATACCGATGGCGAAGGCAGCCTCCTGGCATCATACTGACACTGAGGTTCGAAAGCGTGGGTAGCAAACAGG	3997	3	0	Bacteria	Proteobacteria	Gammaproteobacteria	Pseudomonadales	Moraxellaceae	Psychrobacter		0.00416793
	TACGGAGGATCCGAGCGTTATCCGGATTTATTGGGTTTAAAGGGAGCGTAGGTGGACTGGTAAGTCAGTTGTGAAAGTTTGCGGCTCAACCGTAAAATTGCAGTTGATACTGTCAGTCTTGAGTACAGTAGAGGTGGGCGGAATTCGTGGTGTAGCGGTGAAATGCTTAGATATCACGAAGAACTCCGATTGCGAAGGCAGCTCACTGGACTGCAACTGACACTGATGCTCGAAAGTGTGGGTATCAAACAGG	3788	7	0	Bacteria	Bacteroidota	Bacteroidia	Bacteroidales	Bacteroidaceae	Bacteroides	dorei/fragilis	0.00332487
	TACGTAGGGGGCGAGCGTTATCCGGAATTATTGGGCGTAAAGGGTGCGTAGACGGCATAATAAGTCTTGTGTAAAATGGTTGGGCTCAACCCAATCAAGCACAAGAAACTGTTAAGCTAGAGTACGGTAGAGGCAAGTGGAATTCCATGTGTAGCGGTAAAATGCGTAAATATATGGAGGAACACCGGTGGCGAAGGCGGCTTGCTGGGCCTGTACTGACGTTGAGGCACGAAAGCGTGGGGAGCAAACAGG	3399	31	0	Bacteria	Firmicutes	Bacilli	Acholeplasmatales	Acholeplasmataceae	Anaeroplasma		0.00193762
	TACGGAGGGTGCAAGCGTTAATCGGAATAACTGGGCGTAAAGGGCATGTAGGCGGAACGGTAAGTAGGATGTGAAATACCCAGGCTCAACCTGGGTTGGTCATTCTAAACTGCCGTTCTAGAGTATTGCAGAGGGAGATGGAATTTCAGGTGTAGCGGTGGAATGCGTAGATATCTGAAAGAACACCAGAGGCGAAGGCGGTCTCCTGGGCAAATACTGACGCTGAGGTGCGAAAGCGTGGGGAGCAAACAGG	2943	18	0	Bacteria	Proteobacteria	Gammaproteobacteria	Aeromonadales	Succinivibrionaceae	Anaerobiospirillum		0.00241847
	TACGTAGGTGGCAAGCGTTATCCGGATTTACTGGGTGTAAAGGGCGCGTAGGCGGGGATGCAAGTCAGGTGTGAAATCTATGGGCTCAACCCATAAACTGCACTTGAAACTGTATCTCTTGAGTGTCGGAGAGGTAGATGGAATTCCTTGTGTAGCGGTGAAATGCGTAGATATAAGGAAGAACACCAGTGGCGAAGGCGATCTACTGGACGATAACTGACGCTGAGGCGCGAAAGCGTGGGGAGCAAACAGG	182	1710	0	Bacteria	Firmicutes	Clostridia	Oscillospirales	Oscillospiraceae	NK4A214_group		0.00153811
	TACAGAGGGTGCAAGCGTTAATCGGAATTACTGGGCGTAAAGCGAGCGTAGGTGGTTTAATAAGTCAGATGTGAAATCCCCGGGCTTAACCTGGGAACTGCATCTGATACTGTTAAGCTAGAGTAGGTGAGAGGGAGGTAGAATTTCAGGTGTAGCGGTGAAATGCGTAGAGATCTGAAGGAATACCGATGGCGAAGGCAGCCTCCTGGCATCATACTGACACTGAGGTTCGAAAGCGTGGGTAGCAAACAGG	1872	1	0	Bacteria	Proteobacteria	Gammaproteobacteria	Pseudomonadales	Moraxellaceae	Psychrobacter	lutiphocae/phenylpyruvicus	0.00159297
	TACGGAGGGTGCGAGCGTTAATCGGAATTACTGGGCGTAAAGCGCATGCAGGCGGTCTGTTAAGTCAGATGTGAAAGCCCGGGGCTTAACCTCGGAATTGCATTTGAAACTGGCAGGCTAGAGTCTTGTAGAGGGGGGTAGAATTTCAGGTGTAGCGGTGAAATGCGTAGAGATCTGAAGGAATACCAGTGGCGAAGGCGGCCCCCTGGACAAAGACTGACGCTCAGATGCGAAAGCGTGGGGAGCAAACAGG	16	755	0	Bacteria	Proteobacteria	Gammaproteobacteria	Vibrionales	Vibrionaceae	Photobacterium	damselae	0.000671763
	TACGGAGGGTGCAAGCGTTAATCGGAATAACTGGGCGTAAAGGGCATGTAGGCGGAACGGTAAGTAGGATGTGAAATACCTGGGCTCAACCTGGGTTGGTCATTCTAAACTGCCGTTCTAGAGTATTGCAGAGGGAGATGGAATTTCAGGTGTAGCGGTGGAATGCGTAGATATCTGAAAGAACACCAGAGGCGAAGGCGGTCTCCTGGGCAAATACTGACGCTGAGGTGCGAAAGCGTGGGGAGCAAACAGG	628	341	0	Bacteria	Proteobacteria	Gammaproteobacteria	Aeromonadales	Succinivibrionaceae	Anaerobiospirillum		0.000680379
	TACGGAAGGTCCGGGCGTTATCCGGATTTATTGGGTTTAAAGGGAGCGCAGGCGGACTTTTAAGTCAGTTGTGAAATACGGCGGCTCAACCGTCGAACTGCAGTTGAAACTGGAAGTCTTGAGTGCACACAGGGATGTTGGAATTCATGGTGTAGCGGTGAAATGCTCAGATATCATGAAGAACTCCAATCGCGAAGGCAGATGTCCGGAGTGCAACTGACGCTGAGGCTCGAAAGTGCGGGTATCAAACAGG	437	267	0	Bacteria	Bacteroidota	Bacteroidia	Bacteroidales	Prevotellaceae	Alloprevotella		0.000411918
	TACGTATGTCGCAAGCGTTATCCGGATTTATTGGGCGTAAAGCGCGTCTAGGTGGTTTGGTAAGTCTGATGTGAAAATGCGGGGCTCAACTCCGTATTGCGTTGGAAACTGCCTAACTAGAGTATCGGAGAGGTGGGCGGAACTACAAGTGTAGAGGTGAAATTCGTAGATATTTGTAGGAATGCCGATAGAGAAGTCAGCTCGCTGGACGAATACTGACACTGAAGCGCGAAAGCATGGGGAGCAAACAGG	314	39	0	Bacteria	Fusobacteriota	Fusobacteriia	Fusobacteriales	Fusobacteriaceae	Fusobacterium		0.000251969
	TACGTAGGGGGCAAGCGTTATCCGGAATTACTGGGTGTAAAGGGAGCGTAGGCGGCATGGTAAGCCAGATGTGAAAGCCTTGAGCTTAACTTGAGGATTGCATTTGGAACTATCAAGCTAGAGTACAGGAGAGGAAAGCGGAATTCCTAGTGTAGCGGTGAAATGCGTAGATATTAGGAAGAACACCAGTGGCGAAGGCGGCTTTCTGGACTGAAACTGACGCTGAGGCTCGAAAGCGTGGGGAGCGAACAGG	297	24	0	Bacteria	Firmicutes	Clostridia	Lachnospirales	Lachnospiraceae	Tuzzerella		0.000254287
	TACGTAGGTGGCAAGCGTTGTCCGGATTTACTGGGTGTAAAGGGCGTGTAGCCGGGTGTGCAAGTCAGATGTGAAATCTGGAGGCTCAACCTCCAAACTGCATTTGAAACTGTGCATCTTGAGTGTCGGAGAGGTAATCGGAATTCCTTGTGTAGCGGTGAAATGCGTAGATATAAGGAAGAACACCAGTGGCGAAGGCGGATTACTGGACGATAACTGACGGTGAGGCGCGAAAGCGTGGGGAGCAAACAGG	205	77	0	Bacteria	Firmicutes	Clostridia	Oscillospirales	Oscillospiraceae			0.000167327
	TACGGAAGGTCCGGGCGTTATCCGGATTTATTGGGTTTAAAGGGAGCGCAGGCGGACTTTTAAGTCAGTTGTGAAATACGGCGGCTCAACCGTCGAACTGCAGTTGAAACTGGAAGTCTTGAGTGCACACAGGGATGTTGGAATTCATGGTGTAGCGGTGAAATGCTCAGATATCATGAAGAACTCCGATCGCAAAGGCAGATGTCCGGAGTGCAACTGACGCTGAGGCTCGAAAGTGCGGGTATCAAACAGG	110	159	0	Bacteria	Bacteroidota	Bacteroidia	Bacteroidales	Prevotellaceae	Alloprevotella		0.000224493
	TACGGAGGATGCGAGCGTTATCCGGATTTATTGGGTTTAAAGGGAGCGCAGACGGGATGTTAAGTCAGCTGTGAAAGTTTGGGGCTCAACCTTAAAATTGCAGTTGATACTGGCATTCTTGAGTGCGGTTGAAGCAGGCGGAATTCGTGGTGTAGCGGTGAAATGCTTAGATATCACGAAGAACTCCTATTGCGAAGGCAGCCTGCTAAGCCGTAACTGACGTTCATGCTCGAAAGTGTGGGTATCAAACAGG	146	76	0	Bacteria	Bacteroidota	Bacteroidia	Bacteroidales	Bacteroidaceae	Bacteroides		0.000173532
	TACGGAGGATGCGAGCGTTATCCGGATTTATTGGGTTTAAAGGGAGCGCAGACGGGATGTTAAGTCAGCTGTGAAAGTTTGGGGCTCAACCTTAAAATTGCAGTTGATACTGGCATTCTTGAGTGCGGTTGAGGTAGGCGGAATTCGTGGTGTAGCGGTGAAATGCTTAGATATCACGAAGAACTCCTATTGCGAAGGCAGCTTACTAAGCCGTAACTGACGTTCATGCTCGAAAGTGTGGGTATCAAACAGG	82	24	0	Bacteria	Bacteroidota	Bacteroidia	Bacteroidales	Bacteroidaceae	Bacteroides		7.44753e-05
	TACGGAGGGTGCAAGCGTTACTCGGAATCACTGGGCGTAAAGAGTGCGTAGGCGGGAAAGTAAGTCAGATGTGAAATCCTGTAGCTTAACTACAGAACTGCATTTGAAACTACTTTTCTAGAGTGTGGGAGAGGTAGGTGGAATTCTTGGTGTAGGGGTAAAATCCGTAGAGATCAAGAGGAATACTCATTGCGAAGGCGACCTGCTGGAACATTACTGACGCTGATGCACGAAAGCGTGGGGAGCAAACAGG	74	12	0	Bacteria	Campilobacterota	Campylobacteria	Campylobacterales	Helicobacteraceae	Helicobacter		7.4092e-05
	TACGTAGGGGGCAAGCGTTATCCGGAATTATTGGGCGTAAAGAGTGCGTAGGTGGCAACTTAAGTCCAGGGTTTAAGGCAATGGCTCAACCATTGTAAGCCCTGGAAACTGGGTTGCTTGAGTGCAGGAGAGGAAAGCGGAATTCCTAGTGTAGCGGTGAAATGCGTAGATATTAGGAGGAACACCAGTGGCGAAGGCGGCTTTCTGGACTGTAACTGACACTGAGGCACGAAAGCGTGGGGAGCAAACAGG	18	61	0	Bacteria	Firmicutes	Clostridia	Peptostreptococcales-Tissierellales	Anaerovoracaceae			4.165e-05
	TACGGAGGATGCGAGCGTTATCCGGATTTATTGGGTTTAAAGGGAGCGCAGACGGGATGTTAAGTCAGCTGTGAAAGTTTGGGGCTCAACCTTAAAATTGCAGTTGATACTGTCATTCTTGAGTGCAGTTGAGGTAGGCGGAATTCGTGGTGTAGCGGTGAAATGCTTAGATATCACGAAGAACTCCGATTGCGAAGGCAGCTTACTAAACTGTAACTGACGTTCATGCTCGAAAGTGTGGGTATCAAACAGG	26	33	0	Bacteria	Bacteroidota	Bacteroidia	Bacteroidales	Bacteroidaceae	Bacteroides		4.47574e-05
	TACGTAGGGAGCAAGCGTTATCCGGATTTACTGGGTGTAAAGGGCGTGTAGGCGGGAGTGCAAGTCAGATGTGAAAACTATGGGCTCAACCCATAGCCTGCATTTGAAACTGTACTTCTTGAGTACTGGAGAGGCAGGCGGAATTCCGTGTGTAGCGGTGAAATGCGTAGATATACGGAGGAACACCAGTGGCGAAGGCGGCCTGCTGGACAGCAACTGACGCTAAGGCGCGAAAGCGTGGGGAGCAAACAGG	55	3	0	Bacteria	Firmicutes	Clostridia	Oscillospirales	Oscillospiraceae			4.74612e-05
	AACGTAGGGTGCTAGCGTTGTCCGGAATTACTGGGTGTAAAGGGAGCGCAGGCGGTTCTGCAAGTTGGACGTTTAATCTACGGGCTCAACCCGTATCAGCGTTCAAAACTGCAGGACTTGAGTGAAGTAGAGGTAGGCGGAATTTCCGGTGTAGCGGTGGAATGCGTAGATATCGGAAGGAACACCAGTGGCGAAGGCGGCCTACTGGGCTTTTACTGACGCTGAGGCTCGAAAGCATGGGTAGCAAACAGG	2	46	0	Bacteria	Firmicutes	Clostridia	Oscillospirales	Ruminococcaceae			3.35371e-05
	TACGTAGGTGGCAAGCGTTATCCGGATTTACTGGGTGTAAAGGGCGTGTAGGCGGGACTGCAAGTCAGATGTGAAAACTAGAGGCTCAACCTCTAGCCTGCATTTGAAACTGTAGTTCTTGAGTGTCGGAGAGGTAATCGGAATTCCTAGTGTAGCGGTGAAATGCGTAGATATTAGGAGGAACACCAGTGGCGAAGGCGGATTACTGGACGATAACTGACGCTGAGGCGCGAAAGCGTGGGGAGCAAACAGG	14	19	0	Bacteria	Firmicutes	Clostridia	Oscillospirales	Oscillospiraceae			2.96162e-05
	TACGGAGGGTGCAAGCGTTACTCGGAATCACTGGGCGTAAAGGGCGCGTAGGCGGATTATCAAGTCTCTTGTGAAATCTAATGGCTCAACCATTAAACTGCTTGGGAAACTGATAATCTAGAGTGAGGGAGAGGCAGATGGAATTGGTGGTGTAGGGGTAAAATCCGTAGATATCACCAAGAATACCCATTGCGAAGGCGATCTGCTGGAACTTAACTGACGCTAAGGCGCGAAAGCGTGGGGAGCAAACAGG	31	8	0	Bacteria	Campilobacterota	Campylobacteria	Campylobacterales	Campylobacteraceae	Campylobacter	insulaenigrae	3.14941e-05
	TACGTAGGTCTCGAGCGTTGTCCGGATTTATTGGGCGTAAAGCGAGCGCAGGCGGTTAGATAAGTCAGAAGTTAAAGGCTGTGGCTCAACCATAGTATGCTTTTGAAACTGTTTAACTTGAGTGCAGAAGGGGAGAGTGGAATTCCATGTGTAGCGGTGAAATGCGTAGATATATGGAGGAACACCGGTGGCGAAAGCGGCTCTCTGGTCTGTCACTGACGCTGAGGCTCGAAAGCGTGGGTAGCGAACAGG	19	8	0	Bacteria	Firmicutes	Bacilli	Lactobacillales	Streptococcaceae	Streptococcus	marimammalium	3.71094e-05
	TACTGAAGGTCCAAGCGTTAATCGGAATCACTGGGCTTAAAGCGTACGCAGGCGGATTTGTAGGTATTTTGTGAAATCCCACGGCTCAACCGTGGAACTGCAGAGTAAACCACAAGTCTTGAGACAAGTAGGGGTCAGTGGAACTATGAGTGGAGCGGTGAAATGCGTAGATATTCATGGGAACGCCAATGGCGAAGGCAACTGACTGGGCTTGTTCTGACGCTCAGGTACGAAAGCGTGGGTAGCGAACGGG	9	16	0	Bacteria	Planctomycetota	Phycisphaerae	Phycisphaerales	Phycisphaeraceae	SM1A02		2.22004e-05
	TACGGAGGGTGCAAGCGTTAATCGGAATTACTGGGCGTAAAGCGCGCGTAGGTGGTTTGATAAGCGAGATGTGAAAGCCCCGGGCTTAACCTGGGAACGGCATTTCGAACTGTCAGGCTAGAGTGTGGTAGAGGGTAGTGGAATTTCCTGTGTAGCGGTGAAATGCGTAGATATAGGAAGGAACACCAGTGGCGAAGGCGGCTACCTGGACCAACACTGACACTGAGGTGCGAAAGCGTGGGGAGCAAACAGG	9	10	0	Bacteria	Proteobacteria	Gammaproteobacteria	Alteromonadales	Marinobacteraceae	Marinobacter		1.51042e-05
	TACGGAGGATACGAGCGTTATCCGGATTTATTGGGTTTAAAGGGTGCGTAGGTGGCACTTTAAGTCAGTGGTGAAAAGCTGTGGCTCAACCATAGTCTTGCCATTGAAACTGGAGAGCTAGAGTACAGATGCTGTAGGCGGAATGCGTAGTGTAGCGGTGAAATGCATAGATATTACGCAGAACTCCAATTGCGAAGGCAGCTTACAAAACTGTAACTGACACTGATGCACGAAAGCGTGGGGATCAAACAGG	9	7	0	Bacteria	Bacteroidota	Bacteroidia	Bacteroidales	Porphyromonadaceae	Porphyromonas		1.11606e-05
	TACGTAGGGAGCAAGCGTTATCCGGATTTATTGGGTGTAAAGGGTGCGTAGACGGGAAGACAAGTTAGTCGTGAAATCCCTCGGCTCAACCGAGGAATTGCAACTAAAACTATCTTTCTTGAGTACTGGAGGGGAAAGTGGAATTCCTAGTGTAGCGGTGAAATGCGTAGATATTAGGAGGAACACCGGTGGCGAAGGCGACTTTCTGGACAGTAACTGACGTTGAAGCACGAAAGTGTGGGGAGCAAACAGG	4	6	0	Bacteria	Firmicutes	Clostridia	Clostridia_UCG-014				6.50306e-06
Male adult and pup	TACGGAGGATCCAAGCGTTATCCGGATTTATTGGGTTTAAAGGGTGCGCAGGCGGTTTGATAAGTCAGTGGTGAAAACTTGGGGCTTAACCCCAAGCCTGCCTCTGATACTGTCGGACTAGAGATTAGTTGCGGTAGGCGGAATGTATGGTGTAGCGGTGAAATGCTTAGAGATCATACAGAACACCGATTGCGAAGGCAGCTTACCAAGCTAACTCTGACGCTCAGGCACGAAAGCATGGGTAGCAAACAGG	4254	0	8430	Bacteria	Bacteroidota	Bacteroidia	Bacteroidales	Rikenellaceae			0.00912328
	TACGGAGGATGCGAGCGTTATCCGGATTTATTGGGTTTAAAGGGTGCGTAGGCGGTTGATTAAGTTAGTGGTAAAATGTCATGGCTAAACCTTGGCCAGCCATTAATACTGGTCAGCTTGAGTACAGACGAGGTAGGCGGAATAAGTTAAGTAGCGGTGAAATGCTTAGATATAACTTAGAACTCCGATAGCGAAGGCAGCTTACCAGACTGTTACTGACGCTGAAGCACGAGAGCGTGGGTAGCGAACAGG	5126	0	205	Bacteria	Bacteroidota	Bacteroidia	Bacteroidales	Marinifilaceae	Odoribacter		0.0044515
	TACGGAAGGTCCGGGCGTTATCCGGATTTATTGGGTTTAAAGGGAGCGCAGGCGGGCTTTTAAGTCAGTTGTGAAATACGGCGGCTCAACCGTCGAACTGCAGTTGAAACTGGAAGTCTTGAGTGCACACAGGGATGTTGGAATTCATGGTGTAGCGGTGAAATGCTCAGATATCATGAAGAACTCCGATCGCGAAGGCAGATGTCCGGAGTGCAACTGACGCTGAGGCTCGAAAGTGCGGGTATCAAACAGG	507	0	3988	Bacteria	Bacteroidota	Bacteroidia	Bacteroidales	Prevotellaceae	Alloprevotella		0.00346284
	TACGTAGGTGGCAAGCGTTGTCCGGAATTATTGGGCGTAAAGGGAGCGCAGGCGGGAAATTAAGCGGATCTTAAAAGTGCGGGGCTCAACCTCGTGATGGGGTCCGAACTGATTTTCTTGAGTGCAGGAGAGGAAAGCGGAATTCCCAGTGTAGCGGTGAAATGCGTAGATATTGGGAAGAACACCAGTGGCGAAGGCGGCTTTCTGGACTGTAACTGACGCTGAGGCTCGAAAGCTAGGGTAGCGAACGGG	3348	0	42	Bacteria	Firmicutes	Negativicutes	Veillonellales-Selenomonadales	Selenomonadaceae	Megamonas		0.00303369
	TACGTATGTCGCAAGCGTTATCCGGATTTATTGGGCGTAAAGCGCGTCTAGGCGGGATGGAAAGTCTGATGTGAAAATGCGGGGCTCAACTCCGTATTGCGTTGGAAACTGTCATCCTAGAGTACTGGAGAGGTAGGCGGAACTACAAGTGTAGAGGTGAAATTCGTAGATATTTGTAGGAATGCCGATGGGGAAGCCAGCCTACTGGACAGATACTGACGCTAAAGCGCGAAAGCGTGGGTAGCAAACAGG	2694	0	2	Bacteria	Fusobacteriota	Fusobacteriia	Fusobacteriales	Fusobacteriaceae	Fusobacterium		0.00274001
	TACGGGGGGTGCAAGCGTTGTCCGGAATCATTGGGCGTAAAGAGTTCGTAGGCGGCACGTAAAGTCAGGTGTTAAAGACTGAAGCTCAACTTCAGTACGGCACTTGATACTTGCGAGCTAGAATTTGGTAGAGGTAAAGGGAATTCCTGGTGTAGCGGTGAAATGCTTAGATATCAGGAGGAACATCGGTGGCGTAAGCGCTTTACTGGGCCACAATTGACGCTGAGGAACGAAAGCCGGGGTAGCAAATGGG	1519	0	656	Bacteria	Cyanobacteria	Vampirivibrionia	Gastranaerophilales				0.00149352
	TACGGAAGGTTCGGGCGTTATCCGGATTTATTGGGTTTAAAGGGAGCGCAGGCGGACTTTTAAGTCAGTTGTGAAATACGGCGGCTCAACCGTCGAACTGCAGTTGAAACTGGAAGTCTTGAGTGCACACAGGGATGTTGGAATTCATGGTGTAGCGGTGAAATGCTCAGATATCATGAAGAACTCCGATCGCGAAGGCAGATGTCCGGAGTGCAACTGACGCTGAGGCTCGAAAGTGCGGGTATCAAACAGG	1079	0	709	Bacteria	Bacteroidota	Bacteroidia	Bacteroidales	Prevotellaceae	Alloprevotella		0.00145942
	TACGTAGGGAGCAAGCGTTATCCGGATTTACTGGGTGTAAAGGGCGTGTAGGCGGGAGTGCAAGTCAGATGTGAAAACTATGGGCTCAACCCATAGCCTGCATTTGAAACTGTACTTCTTGAGTACTGGAGAGGCAGGCGGAATTCCGTGTGTAGCGGTGAAATGCGTAGATATACGGAGGAACACCAGTGGCGAAGGCGGCCTGCTGGACAGCAACTGACGCTGAGGCGCGAAAGCGTGGGGAGCAAACAGG	42	0	678	Bacteria	Firmicutes	Clostridia	Oscillospirales	Oscillospiraceae			0.000478148
	TACGTAGGGCGCGAGCGTTGTCCGGAATTATTGGGCGTAAAGAGCTCGTAGGCGGTTTGTCGCGTCTGCTGTGAAAGACCGGGGCTTAACTCCGGGGCTGCAGTGGGTACGGGCAGACTAGAGTGCGGTAGGGGTAACTGGAATTCCTGGTGTAGCGGTGGAATGCGCAGATATCAGGAGGAACACCGATGGCGAAGGCAGGTTACTGGGCCGTTACTGACGCTGAGGAGCGAAAGCATGGGGAGCGAACAGG	631	0	5	Bacteria	Actinobacteriota	Actinobacteria	Actinomycetales	Actinomycetaceae	Arcanobacterium	phocae/phocisimile/pinnipediorum/wilhelmae	0.000718966
	TACGGAGGATCCAAGCGTTATCCGGATTTATTGGGTTTAAAGGGTGCGTAGGCGGTCAGATAAGTTAGAGGTGAAATACCGGTGCTCAACACCGGCCCTGCCTCTAATACTGTTTGACTAGAGAGTAGTTGCGGTAGGCGGAATGTATGGTGTAGCGGTGAAATGCTTAGAGATCATACAGAACACCGATTGCGAAGGCAGCTTACCAAACTATATCTGACGTTGAGGCACGAAAGCGTGGGTAGCAAACAGG	393	0	101	Bacteria	Bacteroidota	Bacteroidia	Bacteroidales	Rikenellaceae	Alistipes		0.000392349
	TACGGAGGATGCGAGCGTTATCCGGATTTATTGGGTTTAAAGGGAGCGCAGACGGGATGTTAAGTCAGCTGTGAAAGTTTGGGGCTCAACCTTAAAATTGCAGTTGATACTGGCATTCTTGAGTGCGGTTGAGGTAGGCGGAATTCGTGGTGTAGCGGTGAAATGCTTAGATATCACGAAGAACTCCTATTGCGAAGGCAGCCTACTAAGCCGTAACTGACGTTCATGCTCGAAAGTGTGGGTATCAAACAGG	84	0	185	Bacteria	Bacteroidota	Bacteroidia	Bacteroidales	Bacteroidaceae	Bacteroides		0.000271208
	TACGGAGGATGCGAGCGTTATCCGGATTTATTGGGTTTAAAGGGTGCGTAGGCTGCAACAAAAGTCAGCGGTAAAATTTCGGGGCTCAACCTCGTTCGGCCGTTGAAACTTTGTAGCTAGAGTACATTTGAGGTAAGCGGAATGCGCGGTGTAGCGGTGAAATGCATAGATATCACGCAGAACTCCAATTGCGAAGGCAGCTTACCAAACTGTAACTGACGCTGAGGCACGAAAGTGTGGGTATCGAACAGG	149	0	115	Bacteria	Bacteroidota	Bacteroidia	Bacteroidales				0.000192985
	TACGTAGGTGGCAAGCGTTATCCGGATTTACTGGGTGTAAAGGGCGTGTAGGCGGGACTGCAAGTCAGATGTGAAAACCAGGGGCTCAACCTCTGGCCTGCATTTGAAACTGTAGTTCTTGAGTGTCGGAGAGGTAATCGGAATTCCTAGTGTAGCGGTGAAATGCGTAGATATTAGGAGGAACACCAGTGGCGAAGGCGGATTACTGGACGATAACTGACGCTGAGGCGCGAAAGCGTGGGGAGCAAACAGG	75	0	16	Bacteria	Firmicutes	Clostridia	Oscillospirales	Oscillospiraceae	Flavonifractor		5.78377e-05
	TACGTAGGGAGCAAGCGTTGTCCGGATTTACTGGGTGTAAAGGGTGCGTAGGCGGCTAGGCAAGTCAGGCGTGAAAACCATGGGCTCAACCTATGGATTGCGCTTGAAACTGTTTAGCTTGAGTGAAGTAGAGGTAGGCGGAATTCCCGGTGTAGCGGTGAAATGCGTAGAGATCGGGAGGAACACCAGTGGCGAAGGCGGCCTACTGGGCTTTAACTGACGCTGAGGCACGAAAGCATGGGTAGCAAACAGG	13	0	45	Bacteria	Firmicutes	Clostridia	Oscillospirales	Ruminococcaceae	Incertae_Sedis		4.75785e-05
	TACGTAGGTGGCAAGCGTTATCCGGATTTACTGGGTGTAAAGGGCGTGTAGGCGGGACTGCAAGTCAGGCGTGAAAACCATGGGCTCAACCCATGGCCTGCGTTTGAAACTGTAGTTCTTGAGTGATGGAGAGGCAGGCGGAATTCCGTGTGTAGCGGTGAAATGCGTAGATATACGGAGGAACACCAGTGGCGAAGGCGGCCTGCTGGACATTAACTGACGCTGAGGCGCGAAAGCGTGGGGAGCAAACAGG	18	0	38	Bacteria	Firmicutes	Clostridia	Oscillospirales	Oscillospiraceae	Intestinimonas		4.72325e-05
*Mean relative abundance in each group (%)
